# Supplementary material for: Variation in abundance of predicted resistance genes in the Brassica oleracea pangenome
Source: Plant Biotechnol J. 2018 May 31;17(4):789–800. doi: 10.1111/pbi.13015 (PMC6419861; doi:10.1111/pbi.13015)
Supplement: Supplementary file 2 — Table S1 List of R‐genes and their classes. Table S2 P‐values and Z‐scores as reported by regioneR between R‐gene candidates, PAV genes and TEs. Table S3 Markers linked with QTLs in the literature, their forward and reverse sequence and citation, and their position in the B. oleracea v2.1 TO1000DH assembly (Parkin et al., 2014). [file PBI-17-789-s002.xlsx]

## Sheet: Supplementary Table 1
Supplementary Table 1 - List of R genes and their classes
Source	Name	Class	Subclass
Reference	Bo07711s010.1	CN
Reference	Bo5g017030.1	CN
Reference	Bo8g058570.1	CN
Reference	Bo2g127270.1	CN
Reference	Bo1g087950.1	CN
Reference	Bo7g089600.1	CN
Reference	Bo4g034660.1	CN
Reference	Bo7g085740.1	CN
Reference	Bo8g108350.1	CN
Reference	Bo1g020210.1	CN
Reference	Bo7g085770.1	CN
Reference	Bo01065s010.1	CN
Reference	Bo6g072390.1	CN
Reference	Bo2g127290.1	CN
Reference	Bo6g022360.1	CN
Reference	Bo8g079390.1	CN
Reference	Bo1g094260.1	CNL
Reference	Bo2g159420.1	CNL
Reference	Bo3g164020.1	CNL
Reference	Bo9g021570.1	CNL
Reference	Bo6g010640.1	CNL
Reference	Bo7g116260.1	CNL
Reference	Bo9g148170.1	CNL
Reference	Bo6g022390.1	CNL
Reference	Bo00758s110.1	CNL
Reference	Bo6g020950.1	CNL
Reference	Bo9g028510.1	CNL
Reference	Bo7g085760.1	CNL
Reference	Bo1g048080.1	CNL
Reference	Bo1g070920.1	CNL
Reference	Bo8g058530.1	CNL
Reference	Bo2g167840.1	CNL
Reference	Bo3g154230.1	CNL
Reference	Bo8g108360.1	CNL
Reference	Bo1g041880.1	CNL
Reference	Bo4g142510.1	CNL
Reference	Bo5g021420.1	CNL
Reference	Bo4g070500.1	CNL
Reference	Bo5g129200.1	CNL
Reference	Bo7g085830.1	CNL
Reference	Bo6g031210.1	CNL
Reference	Bo01278s020.1	CNL
Reference	Bo4g142140.1	CNL
Reference	Bo8g080480.1	CNL
Reference	Bo1g090360.1	CNL
Reference	Bo7g072580.1	CNL
Reference	Bo3g092100.1	CNL
Reference	Bo3g084100.1	CNL
Reference	Bo2g016610.1	CNL
Reference	Bo03416s010.1	CNL
Reference	Bo4g034680.1	CNL
Reference	Bo5g017050.1	CNL
Reference	Bo4g094390.1	CNL
Reference	Bo4g052120.1	CNL
Reference	Bo9g063000.1	CNL
Reference	Bo9g037090.1	CNL
Reference	Bo8g108280.1	CNL
Reference	Bo3g178360.1	CNL
Reference	Bo6g026220.1	CNL
Reference	Bo3g044910.1	CNL
Reference	Bo8g079520.1	CNL
Reference	Bo8g058500.1	CNL
Reference	Bo00758s120.1	CNL
Reference	Bo15690s010.1	NBS
Reference	Bo8g104720.1	NBS
Reference	Bo16189s010.1	NBS
Reference	Bo2g126980.1	NBS
Reference	Bo8g065500.1	NBS
Reference	Bo5g020960.1	NBS
Reference	Bo6g095470.1	NBS
Reference	Bo9g037100.1	NBS
Reference	Bo9g004310.1	NBS
Reference	Bo7g081240.1	NBS
Reference	Bo09044s010.1	NBS
Reference	Bo08794s010.1	NBS
Reference	Bo4g070490.1	NBS
Reference	Bo00947s050.1	NBS
Reference	Bo2g061100.1	NBS
Reference	Bo2g079110.1	NBS
Reference	Bo03215s010.1	NBS
Reference	Bo7g071300.1	NBS
Reference	Bo3g088660.1	NBS
Reference	Bo1g008260.1	NBS
Reference	Bo3g158750.1	NBS
Reference	Bo3g162040.1	NBS
Reference	Bo4g083610.1	NBS
Reference	Bo1g126060.1	NBS
Reference	Bo10871s010.1	NBS
Reference	Bo3g132890.1	NBS
Reference	Bo8g079400.1	NBS
Reference	Bo2g167850.1	NBS
Reference	Bo9g158620.1	NBS
Reference	Bo5g020950.1	NBS
Reference	Bo9g010670.1	NBS
Reference	Bo9g034060.1	NBS
Reference	Bo2g155540.1	NBS
Reference	Bo6g024860.1	NBS
Reference	Bo8g050250.1	NBS
Reference	Bo18956s010.1	NBS
Reference	Bo6g089220.1	NBS
Reference	Bo7g064730.1	NBS
Reference	Bo6g095480.1	NBS
Reference	Bo6g030620.1	NBS
Reference	Bo8g107600.1	NL
Reference	Bo9g064280.1	NL
Reference	Bo1g070930.1	NL
Reference	Bo9g042300.1	NL
Reference	Bo2g131620.1	NL
Reference	Bo3g023350.1	NL
Reference	Bo5g129210.1	NL
Reference	Bo3g132870.1	NL
Reference	Bo9g029360.1	NL
Reference	Bo9g061330.1	NL
Reference	Bo6g022400.1	NL
Reference	Bo00534s040.1	NL
Reference	Bo00787s050.1	NL
Reference	Bo9g008940.1	NL
Reference	Bo9g061170.1	NL
Reference	Bo00576s080.1	NL
Reference	Bo4g034710.1	NL
Reference	Bo9g035300.1	NL
Reference	Bo00534s010.1	NL
Reference	Bo1g020200.1	NL
Reference	Bo8g058550.1	NL
Reference	Bo4g038670.1	NL
Reference	Bo5g017020.1	NL
Reference	Bo2g159400.1	NL
Reference	Bo8g062700.1	NL
Reference	Bo6g089230.1	NL
Reference	Bo9g034100.1	NL
Reference	Bo2g006650.1	NL
Reference	Bo3g087240.1	NL
Reference	Bo2g159440.1	NL
Reference	Bo2g159490.1	NL
Reference	Bo9g061110.1	NL
Reference	Bo3g045520.1	NL
Reference	Bo3g154220.1	NL
Reference	Bo9g021540.1	NL
Reference	Bo8g076210.1	NL
Reference	Bo8g062620.1	NL
Reference	Bo8g067340.1	NL
Reference	Bo9g046560.1	NL
Reference	Bo9g048820.1	NL
Reference	Bo9g037010.1	NL
Reference	Bo1g008240.1	NL
Reference	Bo7g070160.1	NL
Reference	Bo9g159620.1	NL
Reference	Bo6g116310.1	NL
Reference	Bo2g126860.1	NL
Reference	Bo3g153710.1	NL
Reference	Bo1g056920.1	NL
Reference	Bo9g094030.1	NL
Reference	Bo6g095450.1	NL
Reference	Bo9g064390.1	NL
Reference	Bo8g058410.1	NL
Reference	Bo8g108270.1	NL
Reference	Bo7g070130.1	NL
Reference	Bo8g058490.1	NL
Reference	Bo9g156030.1	NL
Reference	Bo9g029500.1	NL
Reference	Bo9g004320.1	NL
Reference	Bo7g106700.1	NL
Reference	Bo2g014070.1	NL
Reference	Bo9g178960.1	NL
Reference	Bo9g020350.1	NL
Reference	Bo1g087970.1	NL
Reference	Bo8g104730.1	NL
Reference	Bo3g170840.1	NL
Reference	Bo7g085810.1	NL
Reference	Bo5g017070.1	NL
Reference	Bo6g020960.1	NL
Reference	Bo9g156020.1	NL
Reference	Bo7g089610.1	NL
Reference	Bo1g147600.1	NL
Reference	Bo1g097960.1	NL
Reference	Bo9g028470.1	NL
Reference	Bo3g102880.1	NL
Reference	Bo7g070200.1	NL
Reference	Bo9g142380.1	NL
Reference	Bo7g111290.1	NL
Reference	Bo6g089240.1	OTHER
Reference	Bo7g107730.1	OTHER
Reference	Bo5g041400.1	OTHER
Reference	Bo3g060110.1	OTHER
Reference	Bo4g186740.1	OTHER
Reference	Bo7g081100.1	OTHER
Reference	Bo2g136880.1	OTHER
Reference	Bo7g108830.1	OTHER
Reference	Bo7g070210.1	OTHER
Reference	Bo2g127000.1	OTHER
Reference	Bo8g104710.1	OTHER
Reference	Bo8g081460.1	OTHER
Reference	Bo1g153250.1	OTHER
Reference	Bo6g116270.1	OTHER
Reference	Bo9g156100.1	TN
Reference	Bo7g106650.1	TN
Reference	Bo2g079150.1	TN
Reference	Bo6g116280.1	TN
Reference	Bo6g089270.1	TN
Reference	Bo6g089260.1	TN
Reference	Bo6g116330.1	TN
Reference	Bo8g067380.1	TN
Reference	Bo6g089160.1	TN
Reference	Bo3g060100.1	TN
Reference	Bo9g123660.1	TN
Reference	Bo1g153520.1	TN
Reference	Bo6g116360.1	TN
Reference	Bo2g079130.1	TN
Reference	Bo8g104780.1	TN
Reference	Bo3g013070.1	TN
Reference	Bo8g104740.1	TN
Reference	Bo9g029450.1	TN
Reference	Bo2g131540.1	TN
Reference	Bo2g130040.1	TN
Reference	Bo4g139600.1	TN
Reference	Bo6g116350.1	TN
Reference	Bo5g023910.1	TN
Reference	Bo6g089200.1	TN
Reference	Bo6g116370.1	TN
Reference	Bo6g089190.1	TN
Reference	Bo4g096870.1	TN
Reference	Bo6g089290.1	TN
Reference	Bo07761s010.1	TN
Reference	Bo7g108760.1	TN
Reference	Bo2g079080.1	TN
Reference	Bo6g116380.1	TN
Reference	Bo9g156210.1	TN
Reference	Bo2g130180.1	TNL
Reference	Bo7g070250.1	TNL
Reference	Bo2g014320.1	TNL
Reference	Bo3g006960.1	TNL
Reference	Bo1g057070.1	TNL
Reference	Bo6g065250.1	TNL
Reference	Bo8g050170.1	TNL
Reference	Bo9g035320.1	TNL
Reference	Bo8g050130.1	TNL
Reference	Bo9g169580.1	TNL
Reference	Bo2g013830.1	TNL
Reference	Bo5g136450.1	TNL
Reference	Bo1g103860.1	TNL
Reference	Bo1g021600.1	TNL
Reference	Bo5g041340.1	TNL
Reference	Bo00889s040.1	TNL
Reference	Bo3g149260.1	TNL
Reference	Bo2g103360.1	TNL
Reference	Bo7g106630.1	TNL
Reference	Bo9g061240.1	TNL
Reference	Bo7g106680.1	TNL
Reference	Bo9g043640.1	TNL
Reference	Bo9g094020.1	TNL
Reference	Bo9g061310.1	TNL
Reference	Bo5g148350.1	TNL
Reference	Bo4g139160.1	TNL
Reference	Bo8g091760.1	TNL
Reference	Bo6g089300.1	TNL
Reference	Bo3g027690.1	TNL
Reference	Bo00629s120.1	TNL
Reference	Bo7g107740.1	TNL
Reference	Bo9g061200.1	TNL
Reference	Bo2g010410.1	TNL
Reference	Bo5g148330.1	TNL
Reference	Bo8g104790.1	TNL
Reference	Bo2g130080.1	TNL
Reference	Bo7g106620.1	TNL
Reference	Bo9g045310.1	TNL
Reference	Bo3g060130.1	TNL
Reference	Bo2g010720.1	TNL
Reference	Bo7g117800.1	TNL
Reference	Bo7g104800.1	TNL
Reference	Bo3g018390.1	TNL
Reference	Bo2g057850.1	TNL
Reference	Bo9g034010.1	TNL
Reference	Bo4g024300.1	TNL
Reference	Bo2g079120.1	TNL
Reference	Bo9g094220.1	TNL
Reference	Bo3g151470.1	TNL
Reference	Bo3g012820.1	TNL
Reference	Bo2g017980.1	TNL
Reference	Bo3g006980.1	TNL
Reference	Bo2g013810.1	TNL
Reference	Bo7g106660.1	TNL
Reference	Bo8g077270.1	TNL
Reference	Bo2g016440.1	TNL
Reference	Bo01021s040.1	TNL
Reference	Bo1g153280.1	TNL
Reference	Bo6g123720.1	TNL
Reference	Bo2g017760.1	TNL
Reference	Bo1g021620.1	TNL
Reference	Bo4g142440.1	TNL
Reference	Bo9g171440.1	TNL
Reference	Bo3g027680.1	TNL
Reference	Bo6g101340.1	TNL
Reference	Bo00758s050.1	TNL
Reference	Bo7g109070.1	TNL
Reference	Bo2g014060.1	TNL
Reference	Bo2g014350.1	TNL
Reference	Bo2g124490.1	TNL
Reference	Bo4g186200.1	TNL
Reference	Bo2g130150.1	TNL
Reference	Bo2g014340.1	TNL
Reference	Bo4g177630.1	TNL
Reference	Bo2g037810.1	TNL
Reference	Bo7g117810.1	TNL
Reference	Bo6g123970.1	TNL
Reference	Bo1g153320.1	TNL
Reference	Bo2g126880.1	TNL
Reference	Bo3g092140.1	TNL
Reference	Bo7g070190.1	TNL
Reference	Bo00889s060.1	TNL
Reference	Bo2g126920.1	TNL
Reference	Bo3g060780.1	TNL
Reference	Bo3g007580.1	TNL
Reference	Bo9g176830.1	TNL
Reference	Bo9g034000.1	TNL
Reference	Bo3g060060.1	TNL
Reference	Bo7g075410.1	TNL
Reference	Bo7g107710.1	TNL
Reference	Bo9g035360.1	TNL
Reference	Bo7g071250.1	TNL
Reference	Bo1g144360.1	TNL
Reference	Bo2g130100.1	TNL
Reference	Bo9g029350.1	TNL
Reference	Bo3g060320.1	TNL
Reference	Bo2g014110.1	TNL
Reference	Bo2g016470.1	TNL
Reference	Bo9g034120.1	TNL
Reference	Bo8g081470.1	TNL
Reference	Bo7g059500.1	TNL
Reference	Bo1g153380.1	TNL
Reference	Bo9g059350.1	TNL
Reference	Bo3g006990.1	TNL
Reference	Bo3g012830.1	TNL
Reference	Bo6g065260.1	TNL
Reference	Bo3g153660.1	TNL
Reference	Bo8g099890.1	TNL
Reference	Bo9g159720.1	TNL
Reference	Bo9g156050.1	TNL
Reference	Bo2g150130.1	TNL
Reference	Bo6g089250.1	TNL
Reference	Bo9g159970.1	TNL
Reference	Bo9g034110.1	TNL
Reference	Bo8g104700.1	TNL
Reference	Bo9g017820.1	TNL
Reference	Bo4g139610.1	TNL
Reference	Bo9g061260.1	TNL
Reference	Bo9g159740.1	TNL
Reference	Bo8g104750.1	TNL
Reference	Bo3g164040.1	TNL
Reference	Bo1g036880.1	TX
Reference	Bo3g092110.1	TX
Reference	Bo9g043330.1	TX
Reference	Bo5g010080.1	TX
Reference	Bo6g039410.1	TX
Reference	Bo7g070010.1	TX
Reference	Bo1g034690.1	TX
Reference	Bo7g081110.1	TX
Reference	Bo1g057060.1	TX
Reference	Bo2g140570.1	TX
Reference	Bo8g067320.1	TX
Reference	Bo3g088650.1	TX
Reference	Bo4g084790.1	TX
Reference	Bo6g095500.1	TX
Reference	Bo1g087610.1	TX
Reference	Bo1g094710.1	TX
Reference	Bo01206s020.1	TX
Reference	Bo1g034730.1	TX
Reference	Bo9g061320.1	TX
Reference	Bo3g060070.1	TX
Reference	Bo9g068150.1	TX
Reference	Bo9g163290.1	TX
Reference	Bo7g108850.1	TX
Reference	Bo00418s130.1	TX
Reference	Bo7g071290.1	TX
Reference	Bo9g029210.1	TX
Reference	Bo9g064380.1	TX
Reference	Bo7g073830.1	TX
Reference	Bo3g087130.1	TX
Reference	Bo9g158610.1	TX
Reference	Bo7g070150.1	TX
Reference	Bo04511s010.1	TX
Reference	Bo01884s010.1	TX
Reference	Bo8g109370.1	TX
Reference	Bo6g030650.1	TX
Reference	Bo3g092130.1	TX
Reference	Bo7g106690.1	TX
Reference	Bo02019s010.1	TX
Reference	Bo9g034090.1	TX
Reference	Bo2g079090.1	TX
Reference	Bo7g108840.1	TX
Reference	Bo7g028980.1	TX
Reference	Bo07641s010.1	TX
Reference	Bo9g163280.1	TX
Reference	Bo3g102890.1	TX
Reference	Bo9g029470.1	TX
Reference	Bo9g068240.1	TX
Reference	Bo9g037350.1	TX
Reference	Bo9g064250.1	TX
Reference	Bo00900s030.1	TX
Reference	Bo6g116320.1	TX
Reference	Bo00900s010.1	TX
Reference	Bo6g056290.1	TX
Reference	Bo3g149280.1	TX
Reference	Bo1g005900.1	TX
Reference	Bo5g043740.1	TX
Reference	Bo9g156070.1	TX
Reference	Bo2g126900.1	TX
Reference	Bo9g034030.1	TX
Reference	Bo3g153640.1	TX
Reference	Bo9g068220.1	TX
Reference	Bo1g034550.1	TX
Reference	Bo3g013130.1	TX
Reference	Bo7g070140.1	TX
Reference	Bo8g104690.1	TX
Reference	Bo6g030960.1	TX
Reference	Bo9g029510.1	TX
Reference	Bo3g164030.1	TX
Reference	Bo4g186750.1	TX
Reference	Bo00900s050.1	TX
Reference	Bo4g096880.1	TX
Reference	Bo9g156180.1	TX
Reference	Bo9g061180.1	TX
Reference	Bo4g096920.1	TX
Reference	Bo4g142180.1	TX
Reference	Bo3g013450.1	TX
Reference	Bo9g064370.1	TX
Reference	Bo4g049570.1	TX
Reference	Bo5g148340.1	TX
Reference	Bo00418s140.1	TX
Reference	Bo7g075450.1	TX
Reference	Bo3g182570.1	TX
Reference	Bo8g050260.1	TX
Reference	Bo7g081250.1	TX
Reference	Bo7g069990.1	TX
Reference	Bo7g075440.1	TX
Reference	Bo13372s010.1	TX
Reference	Bo3g028290.1	TX
Reference	Bo1g035750.1	TX
Reference	Bo2g130090.1	TX
Reference	Bo04589s010.1	TX
Reference	Bo9g150340.1	TX
Reference	Bo2g126870.1	TX
Reference	Bo2g126850.1	TX
Reference	Bo7g071270.1	TX
Reference	Bo00285s150.1	TX
Reference	Bo2g093170.1	TX
Reference	Bo2g079100.1	TX
Reference	Bo04619s010.1	TX
Reference	Bo01425s020.1	TX
Reference	Bo6g116390.1	TX
Reference	Bo8g075210.1	TX
Reference	Bo00787s070.1	TX
Reference	Bo17086s010.1	TX
Reference	Bo00883s120.1	TX
Reference	Bo00285s400.1	RLK	other_receptor
Reference	Bo00418s060.1	RLK	lrr
Reference	Bo00534s200.1	RLK	lrr
Reference	Bo00613s040.1	RLK	lrr
Reference	Bo00626s010.1	RLK	other_receptor
Reference	Bo00667s120.1	RLK	other_receptor
Reference	Bo00703s130.1	RLK	other_receptor
Reference	Bo00703s150.1	RLK	other_receptor
Reference	Bo00763s060.1	RLK	other_receptor
Reference	Bo00763s070.1	RLK	other_receptor
Reference	Bo00763s150.1	RLK	lrr
Reference	Bo00859s050.1	RLK	other_receptor
Reference	Bo00877s040.1	RLK	other_receptor
Reference	Bo00898s050.1	RLK	other_receptor
Reference	Bo00911s040.1	RLK	other_receptor
Reference	Bo00934s050.1	RLK	lrr
Reference	Bo00940s030.1	RLK	lrr
Reference	Bo00946s050.1	RLK	other_receptor
Reference	Bo01029s010.1	RLK	lrr
Reference	Bo01075s030.1	RLK	lrr
Reference	Bo01135s010.1	RLK	other_receptor
Reference	Bo01167s030.1	RLK	other_receptor
Reference	Bo01178s030.1	RLK	lrr
Reference	Bo01212s010.1	RLK	lrr
Reference	Bo01309s020.1	RLK	other_receptor
Reference	Bo01347s010.1	RLK	lrr
Reference	Bo01385s020.1	RLK	lrr
Reference	Bo01408s010.1	RLK	other_receptor
Reference	Bo01628s010.1	RLK	other_receptor
Reference	Bo02212s010.1	RLK	other_receptor
Reference	Bo02299s010.1	RLK	other_receptor
Reference	Bo1g002370.1	RLK	other_receptor
Reference	Bo1g002530.1	RLK	lrr
Reference	Bo1g004910.1	RLK	lrr
Reference	Bo1g005800.1	RLK	lrr
Reference	Bo1g007210.1	RLK	other_receptor
Reference	Bo1g007270.1	RLK	other_receptor
Reference	Bo1g007530.1	RLK	lrr
Reference	Bo1g008160.1	RLK	lrr
Reference	Bo1g010090.1	RLK	other_receptor
Reference	Bo1g010540.1	RLK	other_receptor
Reference	Bo1g010610.1	RLK	other_receptor
Reference	Bo1g010790.1	RLK	other_receptor
Reference	Bo1g011510.1	RLK	lrr
Reference	Bo1g011630.1	RLK	other_receptor
Reference	Bo1g011640.1	RLK	other_receptor
Reference	Bo1g011750.1	RLK	other_receptor
Reference	Bo1g014680.1	RLK	lrr
Reference	Bo1g016350.1	RLK	lrr
Reference	Bo1g016880.1	RLK	other_receptor
Reference	Bo1g017310.1	RLK	other_receptor
Reference	Bo1g017320.1	RLK	lrr
Reference	Bo1g017420.1	RLK	lrr
Reference	Bo1g019360.1	RLK	other_receptor
Reference	Bo1g019760.1	RLK	lrr
Reference	Bo1g019850.1	RLK	other_receptor
Reference	Bo1g022200.1	RLK	lrr
Reference	Bo1g022290.1	RLK	lrr
Reference	Bo1g022630.1	RLK	lrr
Reference	Bo1g022640.1	RLK	lrr
Reference	Bo1g024000.1	RLK	other_receptor
Reference	Bo1g024110.1	RLK	other_receptor
Reference	Bo1g024120.1	RLK	other_receptor
Reference	Bo1g024130.1	RLK	other_receptor
Reference	Bo1g025790.1	RLK	other_receptor
Reference	Bo1g026990.1	RLK	lrr
Reference	Bo1g028580.1	RLK	lrr
Reference	Bo1g031820.1	RLK	other_receptor
Reference	Bo1g031850.1	RLK	other_receptor
Reference	Bo1g033130.1	RLK	other_receptor
Reference	Bo1g033150.1	RLK	other_receptor
Reference	Bo1g033170.1	RLK	other_receptor
Reference	Bo1g033180.1	RLK	other_receptor
Reference	Bo1g033210.1	RLK	other_receptor
Reference	Bo1g033270.1	RLK	other_receptor
Reference	Bo1g033280.1	RLK	other_receptor
Reference	Bo1g034310.1	RLK	other_receptor
Reference	Bo1g034370.1	RLK	other_receptor
Reference	Bo1g034390.1	RLK	other_receptor
Reference	Bo1g034430.1	RLK	other_receptor
Reference	Bo1g034440.1	RLK	other_receptor
Reference	Bo1g034450.1	RLK	other_receptor
Reference	Bo1g036950.1	RLK	other_receptor
Reference	Bo1g037140.1	RLK	lrr
Reference	Bo1g037530.1	RLK	other_receptor
Reference	Bo1g045340.1	RLK	lrr
Reference	Bo1g048160.1	RLK	other_receptor
Reference	Bo1g048170.1	RLK	other_receptor
Reference	Bo1g053730.1	RLK	other_receptor
Reference	Bo1g059020.1	RLK	lrr
Reference	Bo1g059100.1	RLK	other_receptor
Reference	Bo1g068500.1	RLK	other_receptor
Reference	Bo1g084610.1	RLK	lrr
Reference	Bo1g088000.1	RLK	other_receptor
Reference	Bo1g093130.1	RLK	lrr
Reference	Bo1g094320.1	RLK	lrr
Reference	Bo1g098130.1	RLK	other_receptor
Reference	Bo1g098140.1	RLK	other_receptor
Reference	Bo1g098150.1	RLK	other_receptor
Reference	Bo1g098290.1	RLK	other_receptor
Reference	Bo1g098300.1	RLK	other_receptor
Reference	Bo1g098840.1	RLK	other_receptor
Reference	Bo1g101360.1	RLK	lrr
Reference	Bo1g112430.1	RLK	lrr
Reference	Bo1g116160.1	RLK	other_receptor
Reference	Bo1g119130.1	RLK	lrr
Reference	Bo1g129920.1	RLK	lrr
Reference	Bo1g131070.1	RLK	lrr
Reference	Bo1g134360.1	RLK	lrr
Reference	Bo1g138400.1	RLK	lrr
Reference	Bo1g143780.1	RLK	other_receptor
Reference	Bo1g144870.1	RLK	other_receptor
Reference	Bo1g155110.1	RLK	lrr
Reference	Bo1g157490.1	RLK	lrr
Reference	Bo2g001040.1	RLK	lrr
Reference	Bo2g001140.1	RLK	other_receptor
Reference	Bo2g001210.1	RLK	other_receptor
Reference	Bo2g007500.1	RLK	other_receptor
Reference	Bo2g009810.1	RLK	lrr
Reference	Bo2g009920.1	RLK	other_receptor
Reference	Bo2g010770.1	RLK	other_receptor
Reference	Bo2g010860.1	RLK	other_receptor
Reference	Bo2g011890.1	RLK	lrr
Reference	Bo2g013170.1	RLK	lrr
Reference	Bo2g013340.1	RLK	lrr
Reference	Bo2g018590.1	RLK	other_receptor
Reference	Bo2g022080.1	RLK	lrr
Reference	Bo2g025000.1	RLK	other_receptor
Reference	Bo2g025010.1	RLK	other_receptor
Reference	Bo2g025540.1	RLK	lrr
Reference	Bo2g025550.1	RLK	lrr
Reference	Bo2g025560.1	RLK	lrr
Reference	Bo2g025570.1	RLK	lrr
Reference	Bo2g026580.1	RLK	lrr
Reference	Bo2g027000.1	RLK	other_receptor
Reference	Bo2g027060.1	RLK	other_receptor
Reference	Bo2g027120.1	RLK	other_receptor
Reference	Bo2g028610.1	RLK	other_receptor
Reference	Bo2g028680.1	RLK	lrr
Reference	Bo2g032960.1	RLK	other_receptor
Reference	Bo2g037570.1	RLK	lrr
Reference	Bo2g041620.1	RLK	other_receptor
Reference	Bo2g043270.1	RLK	other_receptor
Reference	Bo2g043360.1	RLK	lrr
Reference	Bo2g046150.1	RLK	other_receptor
Reference	Bo2g047830.1	RLK	other_receptor
Reference	Bo2g053980.1	RLK	other_receptor
Reference	Bo2g055090.1	RLK	other_receptor
Reference	Bo2g055170.1	RLK	other_receptor
Reference	Bo2g055260.1	RLK	other_receptor
Reference	Bo2g057840.1	RLK	lrr
Reference	Bo2g062920.1	RLK	lrr
Reference	Bo2g066880.1	RLK	other_receptor
Reference	Bo2g066910.1	RLK	other_receptor
Reference	Bo2g068080.1	RLK	lrr
Reference	Bo2g068170.1	RLK	other_receptor
Reference	Bo2g068260.1	RLK	other_receptor
Reference	Bo2g075630.1	RLK	lrr
Reference	Bo2g076790.1	RLK	lrr
Reference	Bo2g095460.1	RLK	lrr
Reference	Bo2g095480.1	RLK	other_receptor
Reference	Bo2g095600.1	RLK	other_receptor
Reference	Bo2g095770.1	RLK	other_receptor
Reference	Bo2g097400.1	RLK	lrr
Reference	Bo2g099000.1	RLK	other_receptor
Reference	Bo2g100480.1	RLK	other_receptor
Reference	Bo2g101880.1	RLK	other_receptor
Reference	Bo2g102040.1	RLK	other_receptor
Reference	Bo2g104520.1	RLK	other_receptor
Reference	Bo2g104650.1	RLK	other_receptor
Reference	Bo2g104710.1	RLK	other_receptor
Reference	Bo2g112880.1	RLK	other_receptor
Reference	Bo2g116270.1	RLK	other_receptor
Reference	Bo2g118150.1	RLK	lrr
Reference	Bo2g118200.1	RLK	lrr
Reference	Bo2g124590.1	RLK	lrr
Reference	Bo2g125700.1	RLK	lrr
Reference	Bo2g126910.1	RLK	other_receptor
Reference	Bo2g128720.1	RLK	lrr
Reference	Bo2g129990.1	RLK	lrr
Reference	Bo2g131980.1	RLK	other_receptor
Reference	Bo2g134610.1	RLK	lrr
Reference	Bo2g136050.1	RLK	lrr
Reference	Bo2g146310.1	RLK	lrr
Reference	Bo2g149870.1	RLK	lrr
Reference	Bo2g151870.1	RLK	other_receptor
Reference	Bo2g155630.1	RLK	other_receptor
Reference	Bo2g167920.1	RLK	other_receptor
Reference	Bo2g167980.1	RLK	other_receptor
Reference	Bo3g001180.1	RLK	lrr
Reference	Bo3g001190.1	RLK	lrr
Reference	Bo3g001390.1	RLK	other_receptor
Reference	Bo3g002180.1	RLK	other_receptor
Reference	Bo3g004050.1	RLK	lrr
Reference	Bo3g004490.1	RLK	other_receptor
Reference	Bo3g005390.1	RLK	lrr
Reference	Bo3g007310.1	RLK	other_receptor
Reference	Bo3g007550.1	RLK	other_receptor
Reference	Bo3g009090.1	RLK	other_receptor
Reference	Bo3g009670.1	RLK	lrr
Reference	Bo3g010820.1	RLK	lrr
Reference	Bo3g013190.1	RLK	other_receptor
Reference	Bo3g013970.1	RLK	other_receptor
Reference	Bo3g017440.1	RLK	other_receptor
Reference	Bo3g017450.1	RLK	other_receptor
Reference	Bo3g017460.1	RLK	other_receptor
Reference	Bo3g017490.1	RLK	lrr
Reference	Bo3g017830.1	RLK	lrr
Reference	Bo3g017850.1	RLK	lrr
Reference	Bo3g017890.1	RLK	lrr
Reference	Bo3g017920.1	RLK	lrr
Reference	Bo3g018120.1	RLK	lrr
Reference	Bo3g018170.1	RLK	lrr
Reference	Bo3g018180.1	RLK	lrr
Reference	Bo3g018810.1	RLK	lrr
Reference	Bo3g018900.1	RLK	lrr
Reference	Bo3g019740.1	RLK	other_receptor
Reference	Bo3g022030.1	RLK	other_receptor
Reference	Bo3g022140.1	RLK	other_receptor
Reference	Bo3g022720.1	RLK	lrr
Reference	Bo3g024270.1	RLK	other_receptor
Reference	Bo3g024530.1	RLK	other_receptor
Reference	Bo3g026470.1	RLK	lrr
Reference	Bo3g028390.1	RLK	lrr
Reference	Bo3g028570.1	RLK	other_receptor
Reference	Bo3g028640.1	RLK	other_receptor
Reference	Bo3g030070.1	RLK	other_receptor
Reference	Bo3g030220.1	RLK	lrr
Reference	Bo3g031480.1	RLK	lrr
Reference	Bo3g031930.1	RLK	other_receptor
Reference	Bo3g032010.1	RLK	other_receptor
Reference	Bo3g032280.1	RLK	other_receptor
Reference	Bo3g034130.1	RLK	other_receptor
Reference	Bo3g034280.1	RLK	other_receptor
Reference	Bo3g036060.1	RLK	other_receptor
Reference	Bo3g036750.1	RLK	other_receptor
Reference	Bo3g036760.1	RLK	other_receptor
Reference	Bo3g039400.1	RLK	other_receptor
Reference	Bo3g040100.1	RLK	other_receptor
Reference	Bo3g042060.1	RLK	lrr
Reference	Bo3g042270.1	RLK	other_receptor
Reference	Bo3g042500.1	RLK	lrr
Reference	Bo3g042520.1	RLK	lrr
Reference	Bo3g042800.1	RLK	lrr
Reference	Bo3g044330.1	RLK	other_receptor
Reference	Bo3g045310.1	RLK	lrr
Reference	Bo3g047140.1	RLK	lrr
Reference	Bo3g048450.1	RLK	other_receptor
Reference	Bo3g048470.1	RLK	other_receptor
Reference	Bo3g052540.1	RLK	other_receptor
Reference	Bo3g052560.1	RLK	other_receptor
Reference	Bo3g052730.1	RLK	lrr
Reference	Bo3g052850.1	RLK	other_receptor
Reference	Bo3g055310.1	RLK	other_receptor
Reference	Bo3g055430.1	RLK	other_receptor
Reference	Bo3g057160.1	RLK	lrr
Reference	Bo3g066400.1	RLK	lrr
Reference	Bo3g066420.1	RLK	lrr
Reference	Bo3g066430.1	RLK	lrr
Reference	Bo3g071770.1	RLK	other_receptor
Reference	Bo3g074790.1	RLK	lrr
Reference	Bo3g076040.1	RLK	other_receptor
Reference	Bo3g078550.1	RLK	lrr
Reference	Bo3g081630.1	RLK	other_receptor
Reference	Bo3g083660.1	RLK	lrr
Reference	Bo3g084330.1	RLK	other_receptor
Reference	Bo3g086750.1	RLK	other_receptor
Reference	Bo3g087190.1	RLK	other_receptor
Reference	Bo3g087220.1	RLK	lrr
Reference	Bo3g090130.1	RLK	lrr
Reference	Bo3g093490.1	RLK	other_receptor
Reference	Bo3g097780.1	RLK	lrr
Reference	Bo3g097940.1	RLK	other_receptor
Reference	Bo3g099380.1	RLK	lrr
Reference	Bo3g103150.1	RLK	lrr
Reference	Bo3g107230.1	RLK	lrr
Reference	Bo3g107820.1	RLK	lrr
Reference	Bo3g110840.1	RLK	lrr
Reference	Bo3g127270.1	RLK	lrr
Reference	Bo3g129880.1	RLK	other_receptor
Reference	Bo3g129900.1	RLK	other_receptor
Reference	Bo3g129910.1	RLK	other_receptor
Reference	Bo3g129930.1	RLK	other_receptor
Reference	Bo3g130490.1	RLK	other_receptor
Reference	Bo3g131510.1	RLK	lrr
Reference	Bo3g134230.1	RLK	other_receptor
Reference	Bo3g134260.1	RLK	lrr
Reference	Bo3g134650.1	RLK	other_receptor
Reference	Bo3g134690.1	RLK	lrr
Reference	Bo3g137270.1	RLK	other_receptor
Reference	Bo3g143580.1	RLK	lrr
Reference	Bo3g143850.1	RLK	other_receptor
Reference	Bo3g145240.1	RLK	lrr
Reference	Bo3g145260.1	RLK	lrr
Reference	Bo3g146290.1	RLK	other_receptor
Reference	Bo3g146320.1	RLK	lrr
Reference	Bo3g146330.1	RLK	other_receptor
Reference	Bo3g146380.1	RLK	lrr
Reference	Bo3g147860.1	RLK	other_receptor
Reference	Bo3g149240.1	RLK	lrr
Reference	Bo3g149890.1	RLK	other_receptor
Reference	Bo3g149940.1	RLK	lrr
Reference	Bo3g155740.1	RLK	other_receptor
Reference	Bo3g156830.1	RLK	other_receptor
Reference	Bo3g157260.1	RLK	other_receptor
Reference	Bo3g162150.1	RLK	lrr
Reference	Bo3g162240.1	RLK	lrr
Reference	Bo3g162590.1	RLK	other_receptor
Reference	Bo3g162870.1	RLK	lrr
Reference	Bo3g164170.1	RLK	lrr
Reference	Bo3g165700.1	RLK	other_receptor
Reference	Bo3g165780.1	RLK	other_receptor
Reference	Bo3g165800.1	RLK	other_receptor
Reference	Bo3g168880.1	RLK	other_receptor
Reference	Bo3g170710.1	RLK	lrr
Reference	Bo3g173470.1	RLK	other_receptor
Reference	Bo3g175290.1	RLK	other_receptor
Reference	Bo3g179540.1	RLK	lrr
Reference	Bo3g181060.1	RLK	other_receptor
Reference	Bo3g181080.1	RLK	other_receptor
Reference	Bo3g181300.1	RLK	lysm
Reference	Bo3g181330.1	RLK	other_receptor
Reference	Bo3g184230.1	RLK	lrr
Reference	Bo3g184240.1	RLK	other_receptor
Reference	Bo3g184260.1	RLK	lrr
Reference	Bo3g185430.1	RLK	lrr
Reference	Bo3g185810.1	RLK	lrr
Reference	Bo3g185820.1	RLK	lrr
Reference	Bo4g008190.1	RLK	other_receptor
Reference	Bo4g018460.1	RLK	other_receptor
Reference	Bo4g024540.1	RLK	lrr
Reference	Bo4g025560.1	RLK	other_receptor
Reference	Bo4g030260.1	RLK	other_receptor
Reference	Bo4g030890.1	RLK	lrr
Reference	Bo4g037330.1	RLK	lrr
Reference	Bo4g038950.1	RLK	lrr
Reference	Bo4g041130.1	RLK	other_receptor
Reference	Bo4g041140.1	RLK	other_receptor
Reference	Bo4g045680.1	RLK	lrr
Reference	Bo4g049590.1	RLK	other_receptor
Reference	Bo4g052080.1	RLK	other_receptor
Reference	Bo4g052500.1	RLK	other_receptor
Reference	Bo4g053810.1	RLK	other_receptor
Reference	Bo4g058510.1	RLK	other_receptor
Reference	Bo4g059890.1	RLK	other_receptor
Reference	Bo4g065730.1	RLK	other_receptor
Reference	Bo4g065900.1	RLK	lrr
Reference	Bo4g066920.1	RLK	lrr
Reference	Bo4g071770.1	RLK	other_receptor
Reference	Bo4g076850.1	RLK	lrr
Reference	Bo4g077040.1	RLK	lrr
Reference	Bo4g078530.1	RLK	lrr
Reference	Bo4g085130.1	RLK	lrr
Reference	Bo4g086700.1	RLK	other_receptor
Reference	Bo4g086710.1	RLK	other_receptor
Reference	Bo4g086730.1	RLK	other_receptor
Reference	Bo4g086990.1	RLK	other_receptor
Reference	Bo4g096620.1	RLK	lrr
Reference	Bo4g098640.1	RLK	other_receptor
Reference	Bo4g101160.1	RLK	other_receptor
Reference	Bo4g101190.1	RLK	other_receptor
Reference	Bo4g107580.1	RLK	other_receptor
Reference	Bo4g107610.1	RLK	other_receptor
Reference	Bo4g107620.1	RLK	other_receptor
Reference	Bo4g109910.1	RLK	other_receptor
Reference	Bo4g115340.1	RLK	lrr
Reference	Bo4g115370.1	RLK	other_receptor
Reference	Bo4g116630.1	RLK	other_receptor
Reference	Bo4g117230.1	RLK	other_receptor
Reference	Bo4g123980.1	RLK	other_receptor
Reference	Bo4g128440.1	RLK	other_receptor
Reference	Bo4g131000.1	RLK	other_receptor
Reference	Bo4g133160.1	RLK	other_receptor
Reference	Bo4g137030.1	RLK	other_receptor
Reference	Bo4g137060.1	RLK	other_receptor
Reference	Bo4g137080.1	RLK	other_receptor
Reference	Bo4g137340.1	RLK	other_receptor
Reference	Bo4g137650.1	RLK	other_receptor
Reference	Bo4g139520.1	RLK	other_receptor
Reference	Bo4g142220.1	RLK	other_receptor
Reference	Bo4g143980.1	RLK	other_receptor
Reference	Bo4g143990.1	RLK	other_receptor
Reference	Bo4g145980.1	RLK	other_receptor
Reference	Bo4g151340.1	RLK	other_receptor
Reference	Bo4g151420.1	RLK	lrr
Reference	Bo4g151520.1	RLK	other_receptor
Reference	Bo4g151550.1	RLK	other_receptor
Reference	Bo4g151600.1	RLK	other_receptor
Reference	Bo4g151880.1	RLK	lysm
Reference	Bo4g154110.1	RLK	lrr
Reference	Bo4g154300.1	RLK	lrr
Reference	Bo4g156200.1	RLK	other_receptor
Reference	Bo4g157330.1	RLK	other_receptor
Reference	Bo4g157470.1	RLK	other_receptor
Reference	Bo4g158620.1	RLK	other_receptor
Reference	Bo4g161160.1	RLK	lrr
Reference	Bo4g165460.1	RLK	lrr
Reference	Bo4g167980.1	RLK	lrr
Reference	Bo4g167990.1	RLK	lrr
Reference	Bo4g173010.1	RLK	other_receptor
Reference	Bo4g177660.1	RLK	lrr
Reference	Bo4g177670.1	RLK	lrr
Reference	Bo4g181670.1	RLK	lrr
Reference	Bo4g182040.1	RLK	lysm
Reference	Bo4g182430.1	RLK	other_receptor
Reference	Bo4g182810.1	RLK	other_receptor
Reference	Bo4g183420.1	RLK	lrr
Reference	Bo4g188100.1	RLK	other_receptor
Reference	Bo4g188960.1	RLK	other_receptor
Reference	Bo4g188990.1	RLK	other_receptor
Reference	Bo4g190590.1	RLK	other_receptor
Reference	Bo4g191050.1	RLK	lrr
Reference	Bo4g191150.1	RLK	other_receptor
Reference	Bo4g191400.1	RLK	lrr
Reference	Bo4g194140.1	RLK	other_receptor
Reference	Bo4g194440.1	RLK	other_receptor
Reference	Bo4g194550.1	RLK	other_receptor
Reference	Bo4g195460.1	RLK	lrr
Reference	Bo4g195700.1	RLK	other_receptor
Reference	Bo4g197130.1	RLK	other_receptor
Reference	Bo5g002420.1	RLK	other_receptor
Reference	Bo5g006920.1	RLK	lrr
Reference	Bo5g007770.1	RLK	lrr
Reference	Bo5g007990.1	RLK	other_receptor
Reference	Bo5g008290.1	RLK	lrr
Reference	Bo5g008390.1	RLK	lrr
Reference	Bo5g009820.1	RLK	other_receptor
Reference	Bo5g010030.1	RLK	other_receptor
Reference	Bo5g010440.1	RLK	lrr
Reference	Bo5g012150.1	RLK	other_receptor
Reference	Bo5g013310.1	RLK	lrr
Reference	Bo5g013510.1	RLK	lrr
Reference	Bo5g013650.1	RLK	other_receptor
Reference	Bo5g013660.1	RLK	other_receptor
Reference	Bo5g014670.1	RLK	other_receptor
Reference	Bo5g014680.1	RLK	other_receptor
Reference	Bo5g014730.1	RLK	other_receptor
Reference	Bo5g014740.1	RLK	other_receptor
Reference	Bo5g014750.1	RLK	other_receptor
Reference	Bo5g016860.1	RLK	lrr
Reference	Bo5g019550.1	RLK	lrr
Reference	Bo5g023610.1	RLK	lrr
Reference	Bo5g023880.1	RLK	other_receptor
Reference	Bo5g024040.1	RLK	lrr
Reference	Bo5g025140.1	RLK	other_receptor
Reference	Bo5g025350.1	RLK	other_receptor
Reference	Bo5g027120.1	RLK	other_receptor
Reference	Bo5g027450.1	RLK	other_receptor
Reference	Bo5g033100.1	RLK	other_receptor
Reference	Bo5g033120.1	RLK	other_receptor
Reference	Bo5g034160.1	RLK	other_receptor
Reference	Bo5g034170.1	RLK	other_receptor
Reference	Bo5g039710.1	RLK	other_receptor
Reference	Bo5g041330.1	RLK	lrr
Reference	Bo5g042970.1	RLK	other_receptor
Reference	Bo5g043300.1	RLK	other_receptor
Reference	Bo5g043320.1	RLK	other_receptor
Reference	Bo5g043340.1	RLK	other_receptor
Reference	Bo5g043400.1	RLK	lrr
Reference	Bo5g055980.1	RLK	lrr
Reference	Bo5g060940.1	RLK	lrr
Reference	Bo5g060950.1	RLK	lrr
Reference	Bo5g060970.1	RLK	lrr
Reference	Bo5g062670.1	RLK	other_receptor
Reference	Bo5g062980.1	RLK	other_receptor
Reference	Bo5g063190.1	RLK	other_receptor
Reference	Bo5g080020.1	RLK	lrr
Reference	Bo5g083870.1	RLK	lrr
Reference	Bo5g085130.1	RLK	lrr
Reference	Bo5g086540.1	RLK	lrr
Reference	Bo5g099900.1	RLK	other_receptor
Reference	Bo5g115120.1	RLK	lrr
Reference	Bo5g115290.1	RLK	other_receptor
Reference	Bo5g117010.1	RLK	other_receptor
Reference	Bo5g122530.1	RLK	lrr
Reference	Bo5g123090.1	RLK	other_receptor
Reference	Bo5g126490.1	RLK	other_receptor
Reference	Bo5g127710.1	RLK	lrr
Reference	Bo5g127730.1	RLK	lrr
Reference	Bo5g128750.1	RLK	other_receptor
Reference	Bo5g128850.1	RLK	lrr
Reference	Bo5g130400.1	RLK	lrr
Reference	Bo5g132470.1	RLK	other_receptor
Reference	Bo5g132580.1	RLK	lrr
Reference	Bo5g132940.1	RLK	lrr
Reference	Bo5g138080.1	RLK	other_receptor
Reference	Bo5g139920.1	RLK	lrr
Reference	Bo5g148730.1	RLK	lrr
Reference	Bo5g151380.1	RLK	lrr
Reference	Bo5g153930.1	RLK	lysm
Reference	Bo6g018130.1	RLK	other_receptor
Reference	Bo6g018470.1	RLK	other_receptor
Reference	Bo6g026180.1	RLK	other_receptor
Reference	Bo6g026350.1	RLK	lrr
Reference	Bo6g026380.1	RLK	other_receptor
Reference	Bo6g026400.1	RLK	lrr
Reference	Bo6g026410.1	RLK	lrr
Reference	Bo6g026430.1	RLK	lrr
Reference	Bo6g026440.1	RLK	lysm
Reference	Bo6g031670.1	RLK	lrr
Reference	Bo6g031730.1	RLK	other_receptor
Reference	Bo6g041220.1	RLK	lrr
Reference	Bo6g041290.1	RLK	lrr
Reference	Bo6g042330.1	RLK	lrr
Reference	Bo6g042340.1	RLK	lrr
Reference	Bo6g042350.1	RLK	lrr
Reference	Bo6g042380.1	RLK	lrr
Reference	Bo6g044250.1	RLK	other_receptor
Reference	Bo6g048250.1	RLK	other_receptor
Reference	Bo6g058880.1	RLK	other_receptor
Reference	Bo6g061010.1	RLK	other_receptor
Reference	Bo6g064450.1	RLK	other_receptor
Reference	Bo6g065010.1	RLK	lrr
Reference	Bo6g067560.1	RLK	other_receptor
Reference	Bo6g069650.1	RLK	other_receptor
Reference	Bo6g069930.1	RLK	lrr
Reference	Bo6g074470.1	RLK	other_receptor
Reference	Bo6g074760.1	RLK	lrr
Reference	Bo6g076010.1	RLK	other_receptor
Reference	Bo6g076200.1	RLK	other_receptor
Reference	Bo6g076600.1	RLK	other_receptor
Reference	Bo6g080830.1	RLK	other_receptor
Reference	Bo6g080850.1	RLK	other_receptor
Reference	Bo6g082220.1	RLK	lrr
Reference	Bo6g088090.1	RLK	lrr
Reference	Bo6g091510.1	RLK	lrr
Reference	Bo6g092630.1	RLK	lrr
Reference	Bo6g093010.1	RLK	lrr
Reference	Bo6g094970.1	RLK	other_receptor
Reference	Bo6g095080.1	RLK	other_receptor
Reference	Bo6g095970.1	RLK	other_receptor
Reference	Bo6g099510.1	RLK	other_receptor
Reference	Bo6g099530.1	RLK	other_receptor
Reference	Bo6g099560.1	RLK	other_receptor
Reference	Bo6g099750.1	RLK	lrr
Reference	Bo6g101310.1	RLK	lrr
Reference	Bo6g101350.1	RLK	other_receptor
Reference	Bo6g102350.1	RLK	other_receptor
Reference	Bo6g102370.1	RLK	other_receptor
Reference	Bo6g102390.1	RLK	other_receptor
Reference	Bo6g103440.1	RLK	other_receptor
Reference	Bo6g103450.1	RLK	other_receptor
Reference	Bo6g103470.1	RLK	other_receptor
Reference	Bo6g103870.1	RLK	lrr
Reference	Bo6g105150.1	RLK	lrr
Reference	Bo6g107170.1	RLK	other_receptor
Reference	Bo6g110660.1	RLK	lrr
Reference	Bo6g110780.1	RLK	other_receptor
Reference	Bo6g110790.1	RLK	other_receptor
Reference	Bo6g111050.1	RLK	other_receptor
Reference	Bo6g112330.1	RLK	other_receptor
Reference	Bo6g113320.1	RLK	lrr
Reference	Bo6g114720.1	RLK	lrr
Reference	Bo6g115790.1	RLK	lrr
Reference	Bo6g117920.1	RLK	other_receptor
Reference	Bo6g118660.1	RLK	lrr
Reference	Bo6g118790.1	RLK	lrr
Reference	Bo6g119590.1	RLK	lrr
Reference	Bo6g119760.1	RLK	lrr
Reference	Bo6g119900.1	RLK	lrr
Reference	Bo6g120040.1	RLK	other_receptor
Reference	Bo6g122100.1	RLK	other_receptor
Reference	Bo6g124050.1	RLK	other_receptor
Reference	Bo6g124060.1	RLK	other_receptor
Reference	Bo6g124390.1	RLK	other_receptor
Reference	Bo7g003710.1	RLK	other_receptor
Reference	Bo7g010040.1	RLK	other_receptor
Reference	Bo7g012790.1	RLK	other_receptor
Reference	Bo7g014400.1	RLK	other_receptor
Reference	Bo7g014680.1	RLK	lrr
Reference	Bo7g017560.1	RLK	other_receptor
Reference	Bo7g019740.1	RLK	lrr
Reference	Bo7g025340.1	RLK	lrr
Reference	Bo7g026490.1	RLK	lrr
Reference	Bo7g032980.1	RLK	other_receptor
Reference	Bo7g038770.1	RLK	lrr
Reference	Bo7g039090.1	RLK	lrr
Reference	Bo7g041070.1	RLK	other_receptor
Reference	Bo7g043710.1	RLK	other_receptor
Reference	Bo7g044990.1	RLK	other_receptor
Reference	Bo7g045030.1	RLK	lrr
Reference	Bo7g045040.1	RLK	lrr
Reference	Bo7g045090.1	RLK	other_receptor
Reference	Bo7g045110.1	RLK	other_receptor
Reference	Bo7g045140.1	RLK	lrr
Reference	Bo7g047060.1	RLK	lrr
Reference	Bo7g050390.1	RLK	lrr
Reference	Bo7g050590.1	RLK	other_receptor
Reference	Bo7g059560.1	RLK	other_receptor
Reference	Bo7g059570.1	RLK	other_receptor
Reference	Bo7g062490.1	RLK	lrr
Reference	Bo7g063500.1	RLK	lrr
Reference	Bo7g063860.1	RLK	lrr
Reference	Bo7g063960.1	RLK	lrr
Reference	Bo7g064500.1	RLK	other_receptor
Reference	Bo7g065280.1	RLK	lrr
Reference	Bo7g067280.1	RLK	other_receptor
Reference	Bo7g073840.1	RLK	lrr
Reference	Bo7g073870.1	RLK	lrr
Reference	Bo7g073880.1	RLK	other_receptor
Reference	Bo7g073990.1	RLK	other_receptor
Reference	Bo7g075220.1	RLK	other_receptor
Reference	Bo7g078120.1	RLK	lrr
Reference	Bo7g078760.1	RLK	lrr
Reference	Bo7g078790.1	RLK	lrr
Reference	Bo7g078900.1	RLK	other_receptor
Reference	Bo7g080100.1	RLK	lrr
Reference	Bo7g080360.1	RLK	lrr
Reference	Bo7g080570.1	RLK	lrr
Reference	Bo7g081770.1	RLK	lrr
Reference	Bo7g083840.1	RLK	other_receptor
Reference	Bo7g084290.1	RLK	other_receptor
Reference	Bo7g089220.1	RLK	lrr
Reference	Bo7g089490.1	RLK	lrr
Reference	Bo7g091140.1	RLK	lrr
Reference	Bo7g091330.1	RLK	other_receptor
Reference	Bo7g092970.1	RLK	other_receptor
Reference	Bo7g093070.1	RLK	other_receptor
Reference	Bo7g093170.1	RLK	other_receptor
Reference	Bo7g095580.1	RLK	lrr
Reference	Bo7g095630.1	RLK	lrr
Reference	Bo7g096240.1	RLK	other_receptor
Reference	Bo7g096940.1	RLK	other_receptor
Reference	Bo7g097230.1	RLK	other_receptor
Reference	Bo7g097240.1	RLK	other_receptor
Reference	Bo7g097310.1	RLK	other_receptor
Reference	Bo7g097540.1	RLK	other_receptor
Reference	Bo7g098120.1	RLK	other_receptor
Reference	Bo7g098130.1	RLK	other_receptor
Reference	Bo7g098750.1	RLK	lrr
Reference	Bo7g098820.1	RLK	other_receptor
Reference	Bo7g099040.1	RLK	lrr
Reference	Bo7g100980.1	RLK	other_receptor
Reference	Bo7g104540.1	RLK	lrr
Reference	Bo7g105860.1	RLK	other_receptor
Reference	Bo7g106580.1	RLK	other_receptor
Reference	Bo7g107080.1	RLK	lrr
Reference	Bo7g107160.1	RLK	lrr
Reference	Bo7g107400.1	RLK	other_receptor
Reference	Bo7g108150.1	RLK	other_receptor
Reference	Bo7g108510.1	RLK	other_receptor
Reference	Bo7g108520.1	RLK	other_receptor
Reference	Bo7g108550.1	RLK	other_receptor
Reference	Bo7g108560.1	RLK	other_receptor
Reference	Bo7g108570.1	RLK	other_receptor
Reference	Bo7g108580.1	RLK	other_receptor
Reference	Bo7g108590.1	RLK	other_receptor
Reference	Bo7g108600.1	RLK	other_receptor
Reference	Bo7g108620.1	RLK	other_receptor
Reference	Bo7g108630.1	RLK	other_receptor
Reference	Bo7g108940.1	RLK	other_receptor
Reference	Bo7g109090.1	RLK	lrr
Reference	Bo7g110260.1	RLK	other_receptor
Reference	Bo7g113600.1	RLK	lrr
Reference	Bo7g114560.1	RLK	lrr
Reference	Bo7g114880.1	RLK	other_receptor
Reference	Bo7g114950.1	RLK	other_receptor
Reference	Bo7g115710.1	RLK	other_receptor
Reference	Bo7g116140.1	RLK	lrr
Reference	Bo7g119220.1	RLK	lrr
Reference	Bo7g119270.1	RLK	lrr
Reference	Bo7g119370.1	RLK	other_receptor
Reference	Bo7g119590.1	RLK	other_receptor
Reference	Bo8g004310.1	RLK	other_receptor
Reference	Bo8g004320.1	RLK	other_receptor
Reference	Bo8g005760.1	RLK	lrr
Reference	Bo8g015020.1	RLK	lrr
Reference	Bo8g026980.1	RLK	lrr
Reference	Bo8g027090.1	RLK	other_receptor
Reference	Bo8g027310.1	RLK	other_receptor
Reference	Bo8g030570.1	RLK	lrr
Reference	Bo8g030610.1	RLK	lrr
Reference	Bo8g054270.1	RLK	other_receptor
Reference	Bo8g055910.1	RLK	lrr
Reference	Bo8g059030.1	RLK	lrr
Reference	Bo8g059550.1	RLK	other_receptor
Reference	Bo8g059690.1	RLK	lrr
Reference	Bo8g059880.1	RLK	other_receptor
Reference	Bo8g059920.1	RLK	other_receptor
Reference	Bo8g060010.1	RLK	other_receptor
Reference	Bo8g060080.1	RLK	other_receptor
Reference	Bo8g066660.1	RLK	other_receptor
Reference	Bo8g067300.1	RLK	other_receptor
Reference	Bo8g068520.1	RLK	other_receptor
Reference	Bo8g070700.1	RLK	other_receptor
Reference	Bo8g070800.1	RLK	other_receptor
Reference	Bo8g070850.1	RLK	other_receptor
Reference	Bo8g074850.1	RLK	other_receptor
Reference	Bo8g075100.1	RLK	other_receptor
Reference	Bo8g081290.1	RLK	other_receptor
Reference	Bo8g081350.1	RLK	lrr
Reference	Bo8g081480.1	RLK	other_receptor
Reference	Bo8g082990.1	RLK	lrr
Reference	Bo8g083150.1	RLK	other_receptor
Reference	Bo8g090320.1	RLK	other_receptor
Reference	Bo8g090450.1	RLK	other_receptor
Reference	Bo8g090520.1	RLK	lrr
Reference	Bo8g090800.1	RLK	lrr
Reference	Bo8g092260.1	RLK	lrr
Reference	Bo8g092810.1	RLK	other_receptor
Reference	Bo8g093250.1	RLK	other_receptor
Reference	Bo8g094600.1	RLK	other_receptor
Reference	Bo8g097270.1	RLK	other_receptor
Reference	Bo8g098760.1	RLK	lrr
Reference	Bo8g099130.1	RLK	other_receptor
Reference	Bo8g100060.1	RLK	lrr
Reference	Bo8g100430.1	RLK	other_receptor
Reference	Bo8g100550.1	RLK	other_receptor
Reference	Bo8g101290.1	RLK	other_receptor
Reference	Bo8g102410.1	RLK	other_receptor
Reference	Bo8g102740.1	RLK	other_receptor
Reference	Bo8g104420.1	RLK	other_receptor
Reference	Bo8g105390.1	RLK	other_receptor
Reference	Bo8g105580.1	RLK	other_receptor
Reference	Bo8g105990.1	RLK	other_receptor
Reference	Bo8g108920.1	RLK	other_receptor
Reference	Bo8g108930.1	RLK	other_receptor
Reference	Bo8g108940.1	RLK	other_receptor
Reference	Bo8g109050.1	RLK	lrr
Reference	Bo8g109140.1	RLK	other_receptor
Reference	Bo8g110830.1	RLK	lrr
Reference	Bo8g117910.1	RLK	other_receptor
Reference	Bo9g002250.1	RLK	other_receptor
Reference	Bo9g003540.1	RLK	other_receptor
Reference	Bo9g003830.1	RLK	other_receptor
Reference	Bo9g004180.1	RLK	other_receptor
Reference	Bo9g005760.1	RLK	other_receptor
Reference	Bo9g005770.1	RLK	other_receptor
Reference	Bo9g005960.1	RLK	other_receptor
Reference	Bo9g007530.1	RLK	lrr
Reference	Bo9g007990.1	RLK	other_receptor
Reference	Bo9g008400.1	RLK	lrr
Reference	Bo9g009140.1	RLK	other_receptor
Reference	Bo9g009670.1	RLK	lrr
Reference	Bo9g013800.1	RLK	lrr
Reference	Bo9g014390.1	RLK	other_receptor
Reference	Bo9g014560.1	RLK	other_receptor
Reference	Bo9g015150.1	RLK	lrr
Reference	Bo9g017630.1	RLK	lrr
Reference	Bo9g018870.1	RLK	lrr
Reference	Bo9g023790.1	RLK	lrr
Reference	Bo9g025980.1	RLK	other_receptor
Reference	Bo9g027550.1	RLK	other_receptor
Reference	Bo9g028160.1	RLK	other_receptor
Reference	Bo9g029010.1	RLK	other_receptor
Reference	Bo9g029060.1	RLK	lrr
Reference	Bo9g032600.1	RLK	lrr
Reference	Bo9g037480.1	RLK	other_receptor
Reference	Bo9g038640.1	RLK	lrr
Reference	Bo9g042090.1	RLK	other_receptor
Reference	Bo9g042100.1	RLK	other_receptor
Reference	Bo9g042110.1	RLK	other_receptor
Reference	Bo9g042150.1	RLK	other_receptor
Reference	Bo9g054480.1	RLK	other_receptor
Reference	Bo9g057190.1	RLK	other_receptor
Reference	Bo9g058960.1	RLK	other_receptor
Reference	Bo9g062830.1	RLK	other_receptor
Reference	Bo9g062950.1	RLK	other_receptor
Reference	Bo9g064150.1	RLK	lrr
Reference	Bo9g068180.1	RLK	other_receptor
Reference	Bo9g075900.1	RLK	other_receptor
Reference	Bo9g076220.1	RLK	other_receptor
Reference	Bo9g076540.1	RLK	other_receptor
Reference	Bo9g078070.1	RLK	other_receptor
Reference	Bo9g078080.1	RLK	other_receptor
Reference	Bo9g078430.1	RLK	other_receptor
Reference	Bo9g088460.1	RLK	other_receptor
Reference	Bo9g091120.1	RLK	other_receptor
Reference	Bo9g092480.1	RLK	other_receptor
Reference	Bo9g092530.1	RLK	other_receptor
Reference	Bo9g092570.1	RLK	other_receptor
Reference	Bo9g095410.1	RLK	lrr
Reference	Bo9g095470.1	RLK	lrr
Reference	Bo9g102340.1	RLK	lrr
Reference	Bo9g109780.1	RLK	other_receptor
Reference	Bo9g112770.1	RLK	other_receptor
Reference	Bo9g113780.1	RLK	lrr
Reference	Bo9g117290.1	RLK	other_receptor
Reference	Bo9g121050.1	RLK	other_receptor
Reference	Bo9g122300.1	RLK	lrr
Reference	Bo9g127400.1	RLK	other_receptor
Reference	Bo9g135040.1	RLK	other_receptor
Reference	Bo9g135290.1	RLK	other_receptor
Reference	Bo9g139570.1	RLK	lrr
Reference	Bo9g140580.1	RLK	lrr
Reference	Bo9g140650.1	RLK	lrr
Reference	Bo9g140700.1	RLK	other_receptor
Reference	Bo9g141240.1	RLK	other_receptor
Reference	Bo9g142290.1	RLK	other_receptor
Reference	Bo9g142330.1	RLK	other_receptor
Reference	Bo9g142340.1	RLK	other_receptor
Reference	Bo9g142350.1	RLK	other_receptor
Reference	Bo9g142390.1	RLK	other_receptor
Reference	Bo9g142470.1	RLK	other_receptor
Reference	Bo9g149670.1	RLK	other_receptor
Reference	Bo9g149920.1	RLK	other_receptor
Reference	Bo9g151600.1	RLK	lrr
Reference	Bo9g151860.1	RLK	lrr
Reference	Bo9g153700.1	RLK	other_receptor
Reference	Bo9g153820.1	RLK	other_receptor
Reference	Bo9g154860.1	RLK	other_receptor
Reference	Bo9g163040.1	RLK	lrr
Reference	Bo9g163610.1	RLK	lrr
Reference	Bo9g163830.1	RLK	other_receptor
Reference	Bo9g163940.1	RLK	other_receptor
Reference	Bo9g166080.1	RLK	lrr
Reference	Bo9g169570.1	RLK	other_receptor
Reference	Bo9g171600.1	RLK	other_receptor
Reference	Bo9g172310.1	RLK	other_receptor
Reference	Bo9g173570.1	RLK	lrr
Reference	Bo9g175120.1	RLK	other_receptor
Reference	Bo9g175130.1	RLK	other_receptor
Reference	Bo9g175180.1	RLK	lrr
Reference	Bo9g175200.1	RLK	lrr
Reference	Bo9g175310.1	RLK	lrr
Reference	Bo9g175630.1	RLK	other_receptor
Reference	Bo9g175720.1	RLK	lrr
Reference	Bo9g175800.1	RLK	lrr
Reference	Bo9g175870.1	RLK	other_receptor
Reference	Bo9g177350.1	RLK	lrr
Reference	Bo9g184850.1	RLK	other_receptor
Reference	Bo9g186090.1	RLK	other_receptor
Reference	Bo00576s130.1	RLP	lrr
Reference	Bo00689s090.1	RLP	lrr
Reference	Bo00831s010.1	RLP	lrr
Reference	Bo00831s020.1	RLP	lrr
Reference	Bo01190s010.1	RLP	lrr
Reference	Bo01311s020.1	RLP	lrr
Reference	Bo01689s020.1	RLP	lrr
Reference	Bo02819s010.1	RLP	lrr
Reference	Bo03712s010.1	RLP	lrr
Reference	Bo04418s010.1	RLP	lrr
Reference	Bo1g017350.1	RLP	lrr
Reference	Bo1g019900.1	RLP	lrr
Reference	Bo1g042970.1	RLP	lrr
Reference	Bo1g058760.1	RLP	lrr
Reference	Bo1g058800.1	RLP	lrr
Reference	Bo1g058820.1	RLP	lrr
Reference	Bo1g080180.1	RLP	lrr
Reference	Bo1g087850.1	RLP	lrr
Reference	Bo1g141230.1	RLP	lrr
Reference	Bo1g141270.1	RLP	lrr
Reference	Bo1g141280.1	RLP	lrr
Reference	Bo1g151640.1	RLP	lrr
Reference	Bo2g013230.1	RLP	lrr
Reference	Bo2g023730.1	RLP	lrr
Reference	Bo2g024180.1	RLP	lrr
Reference	Bo2g034230.1	RLP	lrr
Reference	Bo2g034250.1	RLP	lrr
Reference	Bo2g051250.1	RLP	lrr
Reference	Bo2g055970.1	RLP	lrr
Reference	Bo2g057490.1	RLP	lrr
Reference	Bo2g072870.1	RLP	lrr
Reference	Bo2g080980.1	RLP	lrr
Reference	Bo2g081000.1	RLP	lrr
Reference	Bo2g081010.1	RLP	lrr
Reference	Bo2g081020.1	RLP	lrr
Reference	Bo2g092750.1	RLP	lysm
Reference	Bo2g138440.1	RLP	lrr
Reference	Bo2g149850.1	RLP	lrr
Reference	Bo2g149860.1	RLP	lrr
Reference	Bo3g012140.1	RLP	lrr
Reference	Bo3g012490.1	RLP	lrr
Reference	Bo3g013360.1	RLP	lrr
Reference	Bo3g016990.1	RLP	lrr
Reference	Bo3g019650.1	RLP	lrr
Reference	Bo3g020900.1	RLP	lrr
Reference	Bo3g020920.1	RLP	lrr
Reference	Bo3g027130.1	RLP	lrr
Reference	Bo3g052960.1	RLP	lrr
Reference	Bo3g057210.1	RLP	lrr
Reference	Bo3g060140.1	RLP	lrr
Reference	Bo3g061310.1	RLP	lrr
Reference	Bo3g063960.1	RLP	lrr
Reference	Bo3g074860.1	RLP	lrr
Reference	Bo3g080000.1	RLP	lrr
Reference	Bo3g082050.1	RLP	lrr
Reference	Bo3g083800.1	RLP	lrr
Reference	Bo3g088600.1	RLP	lrr
Reference	Bo3g157170.1	RLP	lrr
Reference	Bo3g157200.1	RLP	lrr
Reference	Bo3g157280.1	RLP	lrr
Reference	Bo3g178320.1	RLP	lrr
Reference	Bo4g017320.1	RLP	lrr
Reference	Bo4g039870.1	RLP	lrr
Reference	Bo4g045350.1	RLP	lrr
Reference	Bo4g045720.1	RLP	lrr
Reference	Bo4g071960.1	RLP	lrr
Reference	Bo4g129550.1	RLP	lrr
Reference	Bo4g129620.1	RLP	lrr
Reference	Bo4g129630.1	RLP	lrr
Reference	Bo4g139970.1	RLP	lrr
Reference	Bo4g149890.1	RLP	lrr
Reference	Bo4g157210.1	RLP	lrr
Reference	Bo4g157360.1	RLP	lrr
Reference	Bo4g158560.1	RLP	lrr
Reference	Bo4g158850.1	RLP	lrr
Reference	Bo4g165250.1	RLP	lrr
Reference	Bo4g179260.1	RLP	lrr
Reference	Bo4g179280.1	RLP	lrr
Reference	Bo4g179300.1	RLP	lrr
Reference	Bo4g181590.1	RLP	lrr
Reference	Bo4g181800.1	RLP	lrr
Reference	Bo4g182400.1	RLP	lrr
Reference	Bo4g182620.1	RLP	lrr
Reference	Bo4g195240.1	RLP	lrr
Reference	Bo5g005160.1	RLP	lrr
Reference	Bo5g012000.1	RLP	lrr
Reference	Bo5g017830.1	RLP	lrr
Reference	Bo5g023620.1	RLP	lrr
Reference	Bo5g025040.1	RLP	lrr
Reference	Bo5g025640.1	RLP	lrr
Reference	Bo5g034850.1	RLP	lysm
Reference	Bo5g043110.1	RLP	lrr
Reference	Bo5g049130.1	RLP	lrr
Reference	Bo5g055800.1	RLP	lrr
Reference	Bo5g129030.1	RLP	lrr
Reference	Bo5g129040.1	RLP	lrr
Reference	Bo5g152720.1	RLP	lrr
Reference	Bo6g041260.1	RLP	lrr
Reference	Bo6g042410.1	RLP	lrr
Reference	Bo6g067230.1	RLP	lrr
Reference	Bo6g080150.1	RLP	lrr
Reference	Bo6g085010.1	RLP	lrr
Reference	Bo6g087150.1	RLP	lrr
Reference	Bo6g087170.1	RLP	lrr
Reference	Bo6g087180.1	RLP	lrr
Reference	Bo6g087200.1	RLP	lrr
Reference	Bo6g091460.1	RLP	lrr
Reference	Bo6g094240.1	RLP	lrr
Reference	Bo6g098580.1	RLP	lrr
Reference	Bo6g098730.1	RLP	lrr
Reference	Bo6g112940.1	RLP	lrr
Reference	Bo6g112950.1	RLP	lrr
Reference	Bo6g112970.1	RLP	lrr
Reference	Bo6g112980.1	RLP	lrr
Reference	Bo6g118500.1	RLP	lrr
Reference	Bo6g118510.1	RLP	lrr
Reference	Bo6g118520.1	RLP	lrr
Reference	Bo6g118530.1	RLP	lrr
Reference	Bo6g118540.1	RLP	lrr
Reference	Bo7g009860.1	RLP	lrr
Reference	Bo7g014100.1	RLP	lrr
Reference	Bo7g022910.1	RLP	lrr
Reference	Bo7g024260.1	RLP	lrr
Reference	Bo7g092950.1	RLP	lrr
Reference	Bo7g095570.1	RLP	lrr
Reference	Bo7g110860.1	RLP	lrr
Reference	Bo8g023100.1	RLP	lrr
Reference	Bo8g058360.1	RLP	lrr
Reference	Bo8g058370.1	RLP	lrr
Reference	Bo8g059450.1	RLP	lrr
Reference	Bo8g067030.1	RLP	lrr
Reference	Bo8g067360.1	RLP	lrr
Reference	Bo8g071130.1	RLP	lysm
Reference	Bo8g079010.1	RLP	lrr
Reference	Bo8g087170.1	RLP	lrr
Reference	Bo8g089810.1	RLP	lrr
Reference	Bo8g089820.1	RLP	lrr
Reference	Bo8g090270.1	RLP	lrr
Reference	Bo8g093300.1	RLP	lrr
Reference	Bo8g094760.1	RLP	lrr
Reference	Bo8g105000.1	RLP	lrr
Reference	Bo8g106750.1	RLP	lrr
Reference	Bo8g114110.1	RLP	lrr
Reference	Bo8g114130.1	RLP	lrr
Reference	Bo8g115320.1	RLP	lrr
Reference	Bo8g115340.1	RLP	lrr
Reference	Bo8g115350.1	RLP	lrr
Reference	Bo9g006350.1	RLP	lrr
Reference	Bo9g008050.1	RLP	lrr
Reference	Bo9g008520.1	RLP	lrr
Reference	Bo9g013850.1	RLP	lrr
Reference	Bo9g013860.1	RLP	lrr
Reference	Bo9g018960.1	RLP	lrr
Reference	Bo9g020370.1	RLP	lrr
Reference	Bo9g024680.1	RLP	lrr
Reference	Bo9g062750.1	RLP	lrr
Reference	Bo9g153850.1	RLP	lrr
Reference	Bo9g154840.1	RLP	lrr
Reference	Bo9g169800.1	RLP	lrr
Pangenome	BOLEPAN_00003427.1	CN
Pangenome	BOLEPAN_00006531.1	CN
Pangenome	BOLEPAN_00003728.1	CN
Pangenome	BOLEPAN_00003004.1	CN
Pangenome	BOLEPAN_00005731.1	CN
Pangenome	BOLEPAN_00006154.1	CN
Pangenome	BOLEPAN_00002567.1	CN
Pangenome	BOLEPAN_00006559.1	CN
Pangenome	BOLEPAN_00001302.1	CN
Pangenome	BOLEPAN_00003254.1	CN
Pangenome	BOLEPAN_00002848.1	CN
Pangenome	BOLEPAN_00001084.1	CNL
Pangenome	BOLEPAN_00000095.1	CNL
Pangenome	BOLEPAN_00005879.1	CNL
Pangenome	BOLEPAN_00003173.1	CNL
Pangenome	BOLEPAN_00001271.1	CNL
Pangenome	BOLEPAN_00006832.1	CNL
Pangenome	BOLEPAN_00001357.1	CNL
Pangenome	BOLEPAN_00000155.1	CNL
Pangenome	BOLEPAN_00001310.1	CNL
Pangenome	BOLEPAN_00002538.1	NBS
Pangenome	BOLEPAN_00002862.1	NBS
Pangenome	BOLEPAN_00001036.1	NBS
Pangenome	BOLEPAN_00003194.1	NBS
Pangenome	BOLEPAN_00005616.1	NBS
Pangenome	BOLEPAN_00001303.1	NBS
Pangenome	BOLEPAN_00005996.1	NBS
Pangenome	BOLEPAN_00000827.1	NBS
Pangenome	BOLEPAN_00004550.1	NBS
Pangenome	BOLEPAN_00005403.1	NBS
Pangenome	BOLEPAN_00005601.1	NBS
Pangenome	BOLEPAN_00004679.1	NBS
Pangenome	BOLEPAN_00007008.1	NBS
Pangenome	BOLEPAN_00006927.1	NBS
Pangenome	BOLEPAN_00005749.1	NBS
Pangenome	BOLEPAN_00006339.1	NBS
Pangenome	BOLEPAN_00003054.1	NBS
Pangenome	BOLEPAN_00006978.1	NBS
Pangenome	BOLEPAN_00004951.1	NBS
Pangenome	BOLEPAN_00005470.1	NBS
Pangenome	BOLEPAN_00006390.1	NBS
Pangenome	BOLEPAN_00006562.1	NBS
Pangenome	BOLEPAN_00003722.1	NBS
Pangenome	BOLEPAN_00002847.1	NBS
Pangenome	BOLEPAN_00005703.1	NBS
Pangenome	BOLEPAN_00004973.1	NL
Pangenome	BOLEPAN_00001626.1	NL
Pangenome	BOLEPAN_00005619.1	NL
Pangenome	BOLEPAN_00003637.1	NL
Pangenome	BOLEPAN_00002291.1	NL
Pangenome	BOLEPAN_00001889.1	NL
Pangenome	BOLEPAN_00001244.1	NL
Pangenome	BOLEPAN_00002654.1	NL
Pangenome	BOLEPAN_00002805.1	NL
Pangenome	BOLEPAN_00005426.1	NL
Pangenome	BOLEPAN_00005531.1	NL
Pangenome	BOLEPAN_00006740.1	NL
Pangenome	BOLEPAN_00003352.1	NL
Pangenome	BOLEPAN_00005435.1	NL
Pangenome	BOLEPAN_00002560.1	NL
Pangenome	BOLEPAN_00002038.1	NL
Pangenome	BOLEPAN_00006100.1	NL
Pangenome	BOLEPAN_00005254.1	NL
Pangenome	BOLEPAN_00005422.1	NL
Pangenome	BOLEPAN_00002971.1	NL
Pangenome	BOLEPAN_00004846.1	NL
Pangenome	BOLEPAN_00002320.1	NL
Pangenome	BOLEPAN_00003041.1	NL
Pangenome	BOLEPAN_00004207.1	NL
Pangenome	BOLEPAN_00005200.1	NL
Pangenome	BOLEPAN_00005789.1	NL
Pangenome	BOLEPAN_00007009.1	NL
Pangenome	BOLEPAN_00003035.1	NL
Pangenome	BOLEPAN_00002876.1	NL
Pangenome	BOLEPAN_00005892.1	NL
Pangenome	BOLEPAN_00002893.1	NL
Pangenome	BOLEPAN_00003284.1	NL
Pangenome	BOLEPAN_00005525.1	NL
Pangenome	BOLEPAN_00003253.1	NL
Pangenome	BOLEPAN_00002272.1	NL
Pangenome	BOLEPAN_00000007.1	NL
Pangenome	BOLEPAN_00002276.1	NL
Pangenome	BOLEPAN_00005600.1	NL
Pangenome	BOLEPAN_00001562.1	NL
Pangenome	BOLEPAN_00003730.1	NL
Pangenome	BOLEPAN_00001850.1	NL
Pangenome	BOLEPAN_00000500.1	NL
Pangenome	BOLEPAN_00003677.1	OTHER
Pangenome	BOLEPAN_00003043.1	OTHER
Pangenome	BOLEPAN_00004307.1	OTHER
Pangenome	BOLEPAN_00006792.1	OTHER
Pangenome	BOLEPAN_00002959.1	TN
Pangenome	BOLEPAN_00005647.1	TN
Pangenome	BOLEPAN_00002046.1	TN
Pangenome	BOLEPAN_00003349.1	TN
Pangenome	BOLEPAN_00003678.1	TNL
Pangenome	BOLEPAN_00004474.1	TNL
Pangenome	BOLEPAN_00004173.1	TNL
Pangenome	BOLEPAN_00005162.1	TNL
Pangenome	BOLEPAN_00006291.1	TNL
Pangenome	BOLEPAN_00001290.1	TNL
Pangenome	BOLEPAN_00000013.1	TNL
Pangenome	BOLEPAN_00005806.1	TNL
Pangenome	BOLEPAN_00003165.1	TX
Pangenome	BOLEPAN_00001103.1	TX
Pangenome	BOLEPAN_00004681.1	TX
Pangenome	BOLEPAN_00006338.1	TX
Pangenome	BOLEPAN_00002944.1	TX
Pangenome	BOLEPAN_00005659.1	TX
Pangenome	BOLEPAN_00004873.1	TX
Pangenome	BOLEPAN_00002870.1	TX
Pangenome	BOLEPAN_00005010.1	TX
Pangenome	BOLEPAN_00006018.1	TX
Pangenome	BOLEPAN_00000164.1	TX
Pangenome	BOLEPAN_00004662.1	TX
Pangenome	BOLEPAN_00001796.1	TX
Pangenome	BOLEPAN_00005813.1	TX
Pangenome	BOLEPAN_00000593.1	TX
Pangenome	BOLEPAN_00000961.1	TX
Pangenome	BOLEPAN_00003515.1	TX
Pangenome	BOLEPAN_00002993.1	TX
Pangenome	BOLEPAN_00000325.1	RLK	other_receptor
Pangenome	BOLEPAN_00000356.1	RLK	lrr
Pangenome	BOLEPAN_00000467.1	RLK	other_receptor
Pangenome	BOLEPAN_00000644.1	RLK	other_receptor
Pangenome	BOLEPAN_00000708.1	RLK	other_receptor
Pangenome	BOLEPAN_00000771.1	RLK	lrr
Pangenome	BOLEPAN_00000811.1	RLK	other_receptor
Pangenome	BOLEPAN_00001119.1	RLK	other_receptor
Pangenome	BOLEPAN_00001491.1	RLK	other_receptor
Pangenome	BOLEPAN_00001533.1	RLK	lrr
Pangenome	BOLEPAN_00001551.1	RLK	other_receptor
Pangenome	BOLEPAN_00001616.1	RLK	other_receptor
Pangenome	BOLEPAN_00001723.1	RLK	other_receptor
Pangenome	BOLEPAN_00001793.1	RLK	other_receptor
Pangenome	BOLEPAN_00001843.1	RLK	lrr
Pangenome	BOLEPAN_00002145.1	RLK	other_receptor
Pangenome	BOLEPAN_00002200.1	RLK	other_receptor
Pangenome	BOLEPAN_00002224.1	RLK	other_receptor
Pangenome	BOLEPAN_00002566.1	RLK	lrr
Pangenome	BOLEPAN_00002598.1	RLK	other_receptor
Pangenome	BOLEPAN_00002658.1	RLK	other_receptor
Pangenome	BOLEPAN_00002831.1	RLK	other_receptor
Pangenome	BOLEPAN_00003013.1	RLK	other_receptor
Pangenome	BOLEPAN_00003277.1	RLK	other_receptor
Pangenome	BOLEPAN_00003289.1	RLK	other_receptor
Pangenome	BOLEPAN_00003509.1	RLK	other_receptor
Pangenome	BOLEPAN_00003555.1	RLK	other_receptor
Pangenome	BOLEPAN_00003563.1	RLK	lrr
Pangenome	BOLEPAN_00003613.1	RLK	other_receptor
Pangenome	BOLEPAN_00003680.1	RLK	lrr
Pangenome	BOLEPAN_00003683.1	RLK	other_receptor
Pangenome	BOLEPAN_00003704.1	RLK	other_receptor
Pangenome	BOLEPAN_00003729.1	RLK	other_receptor
Pangenome	BOLEPAN_00003828.1	RLK	other_receptor
Pangenome	BOLEPAN_00003852.1	RLK	other_receptor
Pangenome	BOLEPAN_00003865.1	RLK	other_receptor
Pangenome	BOLEPAN_00003877.1	RLK	other_receptor
Pangenome	BOLEPAN_00003899.1	RLK	other_receptor
Pangenome	BOLEPAN_00003917.1	RLK	other_receptor
Pangenome	BOLEPAN_00004096.1	RLK	other_receptor
Pangenome	BOLEPAN_00004160.1	RLK	other_receptor
Pangenome	BOLEPAN_00004185.1	RLK	other_receptor
Pangenome	BOLEPAN_00004511.1	RLK	other_receptor
Pangenome	BOLEPAN_00004571.1	RLK	other_receptor
Pangenome	BOLEPAN_00004704.1	RLK	other_receptor
Pangenome	BOLEPAN_00004746.1	RLK	lrr
Pangenome	BOLEPAN_00004778.1	RLK	lrr
Pangenome	BOLEPAN_00004992.1	RLK	other_receptor
Pangenome	BOLEPAN_00005000.1	RLK	other_receptor
Pangenome	BOLEPAN_00005013.1	RLK	other_receptor
Pangenome	BOLEPAN_00005142.1	RLK	lrr
Pangenome	BOLEPAN_00005402.1	RLK	other_receptor
Pangenome	BOLEPAN_00005469.1	RLK	other_receptor
Pangenome	BOLEPAN_00005471.1	RLK	other_receptor
Pangenome	BOLEPAN_00005498.1	RLK	other_receptor
Pangenome	BOLEPAN_00005528.1	RLK	other_receptor
Pangenome	BOLEPAN_00005581.1	RLK	other_receptor
Pangenome	BOLEPAN_00005590.1	RLK	other_receptor
Pangenome	BOLEPAN_00005611.1	RLK	lrr
Pangenome	BOLEPAN_00005819.1	RLK	other_receptor
Pangenome	BOLEPAN_00005860.1	RLK	other_receptor
Pangenome	BOLEPAN_00005905.1	RLK	other_receptor
Pangenome	BOLEPAN_00005919.1	RLK	other_receptor
Pangenome	BOLEPAN_00005983.1	RLK	other_receptor
Pangenome	BOLEPAN_00006169.1	RLK	other_receptor
Pangenome	BOLEPAN_00006175.1	RLK	lrr
Pangenome	BOLEPAN_00006210.1	RLK	other_receptor
Pangenome	BOLEPAN_00006274.1	RLK	other_receptor
Pangenome	BOLEPAN_00006287.1	RLK	other_receptor
Pangenome	BOLEPAN_00006306.1	RLK	other_receptor
Pangenome	BOLEPAN_00006312.1	RLK	other_receptor
Pangenome	BOLEPAN_00006415.1	RLK	lrr
Pangenome	BOLEPAN_00006572.1	RLK	other_receptor
Pangenome	BOLEPAN_00006834.1	RLK	other_receptor
Pangenome	BOLEPAN_00006887.1	RLK	other_receptor
Pangenome	BOLEPAN_00006900.1	RLK	other_receptor
Pangenome	BOLEPAN_00006983.1	RLK	other_receptor
Pangenome	BOLEPAN_00007023.1	RLK	other_receptor
Pangenome	BOLEPAN_00007074.1	RLK	other_receptor
Pangenome	BOLEPAN_00000009.1	RLP	lrr
Pangenome	BOLEPAN_00000038.1	RLP	lrr
Pangenome	BOLEPAN_00000165.1	RLP	lrr
Pangenome	BOLEPAN_00000202.1	RLP	lrr
Pangenome	BOLEPAN_00000437.1	RLP	lrr
Pangenome	BOLEPAN_00000521.1	RLP	lrr
Pangenome	BOLEPAN_00000624.1	RLP	lrr
Pangenome	BOLEPAN_00000880.1	RLP	lrr
Pangenome	BOLEPAN_00000881.1	RLP	lrr
Pangenome	BOLEPAN_00000924.1	RLP	lrr
Pangenome	BOLEPAN_00000945.1	RLP	lrr
Pangenome	BOLEPAN_00001257.1	RLP	lrr
Pangenome	BOLEPAN_00001273.1	RLP	lrr
Pangenome	BOLEPAN_00001278.1	RLP	lrr
Pangenome	BOLEPAN_00001299.1	RLP	lrr
Pangenome	BOLEPAN_00001572.1	RLP	lrr
Pangenome	BOLEPAN_00001636.1	RLP	lrr
Pangenome	BOLEPAN_00001686.1	RLP	lrr
Pangenome	BOLEPAN_00001810.1	RLP	lrr
Pangenome	BOLEPAN_00001988.1	RLP	lrr
Pangenome	BOLEPAN_00002030.1	RLP	lrr
Pangenome	BOLEPAN_00002273.1	RLP	lrr
Pangenome	BOLEPAN_00002337.1	RLP	lrr
Pangenome	BOLEPAN_00002397.1	RLP	lrr
Pangenome	BOLEPAN_00002493.1	RLP	lrr
Pangenome	BOLEPAN_00002680.1	RLP	lrr
Pangenome	BOLEPAN_00003503.1	RLP	lrr
Pangenome	BOLEPAN_00003504.1	RLP	lrr
Pangenome	BOLEPAN_00003526.1	RLP	lrr
Pangenome	BOLEPAN_00003764.1	RLP	lrr
Pangenome	BOLEPAN_00003778.1	RLP	lrr
Pangenome	BOLEPAN_00003986.1	RLP	lrr
Pangenome	BOLEPAN_00004151.1	RLP	lrr
Pangenome	BOLEPAN_00004517.1	RLP	lrr
Pangenome	BOLEPAN_00004564.1	RLP	lrr
Pangenome	BOLEPAN_00004740.1	RLP	lrr
Pangenome	BOLEPAN_00004774.1	RLP	lrr
Pangenome	BOLEPAN_00004787.1	RLP	lrr
Pangenome	BOLEPAN_00004842.1	RLP	lrr
Pangenome	BOLEPAN_00004843.1	RLP	lrr
Pangenome	BOLEPAN_00005308.1	RLP	lrr
Pangenome	BOLEPAN_00005423.1	RLP	lrr
Pangenome	BOLEPAN_00005575.1	RLP	lrr
Pangenome	BOLEPAN_00005596.1	RLP	lrr
Pangenome	BOLEPAN_00005612.1	RLP	lrr
Pangenome	BOLEPAN_00005699.1	RLP	lrr
Pangenome	BOLEPAN_00005734.1	RLP	lrr
Pangenome	BOLEPAN_00006039.1	RLP	lrr
Pangenome	BOLEPAN_00006325.1	RLP	lrr
Pangenome	BOLEPAN_00006401.1	RLP	lrr
Pangenome	BOLEPAN_00006463.1	RLP	lrr
Pangenome	BOLEPAN_00006904.1	RLP	lrr
Pangenome	BOLEPAN_00006953.1	RLP	lrr
Pangenome	BOLEPAN_00007033.1	RLP	lrr

## Sheet: Supplementary Table 2
Supplementary Table 2 - p-values and Z-scores as reported by regioneR between R-gene candidates, PAV genes and TEs. (** marks highly significant p-values (<0.005), * marks significant p-values (<0.05))
Comparison	Type of comparison	p-value	Z-score
NBS, PAV	Number of overlaps	<0.005**	11.3
RLK, PAV	Number of overlaps	<0.005**	-3.5
RLP, PAV	Number of overlaps	<0.005**	4
TE, PAV	Average distance	<0.005**	-4.5
NBS, TE	Average distance	<0.005**	-2.6
RLK, TE	Average distance	0.2	-0.7
RLP, TE	Average distance	<0.05*	2.1

## Sheet: Supplementary Table 3
Supplementary Table 3 - Markers linked with QTLs in the literature, their forward and reverse sequence and citation, and their position in the B. oleracea v2.1 TO1000DH assembly (Parkin et al. 2014)
Name	Genotype	Resistance	QTL publication	Marker publication	Forward	Reverse	Position in B. oleracea v2.1 assembly Parkin et al. 2014	Pseudomolecule	Forward start	Forward end	Reverse start	Reverse end
BoRSdcaps1-11		Black rot	Lee et al., 2015	Lee et al., 2015	TTGAATTATTACTGGTGTGTGCATT	AAAAGTATTTTCAGAAGATCTCAGAAAGC		C1	3040585	3040609	3040786	3040760
SWUC59		Sclerotinia sclerotiorum	Mei et al., 2013	Mei et al., 2013	AAAGTGAATCCCCCTTGGAC	GATGCTGATGACACTGTCCCT		C1	13170515	13170534	13170667	13170647
BoRSdcaps1-13		Black rot	Lee et al., 2015	Lee et al., 2015	GGAATAACTGACATCGTGGAGAA	TTTGAACCTTGAATGGCGATTCTAAAATC		C1	18227270	18227292	18227415	18227390
BoRSdcaps1-14		Black rot	Lee et al., 2015	Lee et al., 2015	AAAAGAATTGAGATTAGTGGTGGAAATCGA	CATAGTTGTGCAAGTTTGTCTGC		C1	19660256	19660282	19660428	19660406
BoESSR089		Black rot	Lee et al., 2015	Izzah et al., 2014	ATGATCAGCGAAACCACTCC	TGATACATCCCGTTTGCTCA		C1	32054915	32054934	32055176	32055157
BoEdcaps4		Black rot	Lee et al., 2015	Izzah et al., 2014	GCAACGTTCCCTGTTCTTGT	GCCGTTGACTACATCGACGAGAGCGGGATC		C1	37119290	37119271	37119103	37119132
BoCL3135s	BB	Black rot	Kifuji et al., 2013	Kifuji et al., 2013	GTGTTCTCCGTATTGCCACATT	TTGTTTGAATAACCAAT		C2	1915137	1915116	1914966	1914950
BoCL5545s	BB	Black rot	Kifuji et al., 2013	Kifuji et al., 2013	TACGCGGTTCAAGTGATGAACT	GTCCAAGCAGCAGTGAG		C2	6392231	6392210	6392017	6392001
BoCL4802s	CY	Black rot	Kifuji et al., 2013	Kifuji et al., 2013	GCTTGAGCAGCAATCAAATCAG	AGAGTAAGAGACTGTAA		C2	13181347	13181326	13181247	13181263
comp7993		Black rot	Lee et al., 2015	Lee et al., 2015	GCAGAGAGACGGGAGTGTTC	GAGATCATTCCTTCAGAGACGAAGGATTTA		C2	13466546	13466565	13466726	13466699
BoRSdcaps2-10		Clubroot	Lee et al., 2016	Lee et al., 2015	GGTCCCTTTGCTAAAAGATGC	AATTTGAGAGCCATTAAACCTTTTTCAGC		C2	43495902	43495922	43496055	43496029
BoRSdcaps3-2		Clubroot	Lee et al., 2016	Lee et al., 2015	TTCCATTCCATGGGATTTCT	CAAGGACTGAATCTTTTTATTTAATTCTA		C3	780016	780035	780243	780219
BoRSdcaps3-4		Clubroot	Lee et al., 2016	Lee et al., 2015	TTTTTTTTTTCCAAACCAGAGTAAAATCGA	TGCAGTGTCAATTTAAGAACAAGAAT		C3	5488029	5488056	5488209	5488184
BoRSdcaps3-12		Black rot	Lee et al., 2015	Lee et al., 2015	ATGTTTGAAATGAGTCAAATGACTAGAAGC	AACCATCGGTACGTATTATTTCTCA		C3	20714602	20714628	20714820	20714796
BoCL2635s	BB	Black rot	Kifuji et al., 2013	Kifuji et al., 2013	AAAGGATGAGGACCATGCAACT	GTGGTTCTACCAATGGA		C4	8023975	8023954	8023820	8023804
sR12387		Black rot	Lee et al., 2015	Qu et al., 2012	GGGTCTGGGTTTTTCTGTGA	GATTGGGCCGTGTAATATCG		C6	32398403	32398422	32398690	32398672
SWUC177		Sclerotinia sclerotiorum	Mei et al., 2013	Mei et al., 2013	CTCTTCCCACGTCGTTGAGT	ATGATGTGCTACCATGGGGT		C7	12136382	12136401	12136608	12136589
BoGMS0545		Sclerotinia sclerotiorum	Mei et al., 2013	Li et al., 2010	CCTCTGTTTCTTTGCTCTTTG	GATTCATTGTGTGTGTGATGT		C7	32055157	655474	655240	655260
SWUC277		Sclerotinia sclerotiorum	Mei et al., 2013	Mei et al., 2013	GTGTTGGTCCTGGTCGAAGT	GATCCTGCAAGAGAACTCGC		C7	38252483	38252464	38252319	38252338
SWUC731		Sclerotinia sclerotiorum	Mei et al., 2013	Mei et al., 2013	GGCAAGCTCATGTGAAGACA	CAGAGCTTTGACGCCATCTC		C9	3757811	3757792	3757688	3757707
SWUC711		Sclerotinia sclerotiorum	Mei et al., 2013	Mei et al., 2013	TTGACTGCAGGAAATGCAAG	TGGCTTTATGTGATGACCCA		C9	4224006	4223987	4223741	4223760
Ol10D08		Sclerotinia sclerotiorum	Mei et al., 2013	Lowe et al., 2004	TCCGAACACTCTAAGTTAGCTCC	GAGCTGTATGTCTCCCGTGC		C9	4242853	4242831	4242667	4242686
SWUC700		Sclerotinia sclerotiorum	Mei et al., 2013	Mei et al., 2013	TGCCACTGTTTTGTTCTTGG	CCGCTGTCTCCTCACTAACC		C9	4426285	4426266	4426067	4426086
SWUC658		Sclerotinia sclerotiorum	Mei et al., 2013	Mei et al., 2013	CGGAATGAAAGCCCATTAGA	CCTTTTGGCTCCAAACACAT		C9	6317826	6317845	6318043	6318024
SWUC679		Sclerotinia sclerotiorum	Mei et al., 2013	Mei et al., 2013	ACGGGCTTATTAGGGATGCT	CGGATCCCTAGCGATATCAA		C9	6777089	6777108	6777250	6777231
SWUC611		Sclerotinia sclerotiorum	Mei et al., 2013	Mei et al., 2013	CTCCAAAAAGAGCGCTTCAC	ATGCGTTCGTCTAAACTGGG		C9	6833596	6833615	6833838	6833819
SWUC635		Sclerotinia sclerotiorum	Mei et al., 2013	Mei et al., 2013	GGATGGTGACTCGAGGAAGA	TGTCACGTTCCGGTTTGTTA		C9	7286249	7286268	7286453	7286434
FITO114		Black rot	Lee et al., 2015	Iniguez-Luy et al., 2009	GCGATACAAAGAAATCCAAA	CAACAAATAACCAAACATTGA		C9	36390020	36390039	36390305	36390285
BoGMS1032		Sclerotinia sclerotiorum	Mei et al., 2013	Li et al., 2010	GCCGTCGTCATCTTCTAC	ATTGAGTATCCCTTCTCTGCT		C9	46735587	46735570	46735120	46735140
M1-bol-18		Clubroot	Lee et al., 2015	Sampath et al., 2013, Sampath et al., 2014	GCAGAAATCTCCATCCCAAG	CCTTGACCACCATTTCCAAC		Scaffold00615	41207	41226	41716	41697
